# Supplementary material for: Early-life inflammatory markers and subsequent psychotic and depressive episodes between 10 to 28 years of age
Source: Brain Behav Immun Health. 2022 Oct 10;26:100528. doi: 10.1016/j.bbih.2022.100528 (PMC9582583; doi:10.1016/j.bbih.2022.100528)
Supplement: Multimedia component 2 [file mmc2.xlsx]

## Sheet: README
Sheet_Name

## Sheet: A
Exposure

## Sheet: B
Exposure

## Sheet: C
Exposure

## Sheet: D
Exposure

## Sheet: E
Sex

## Sheet: F
Sex

## Sheet: G
Sex

## Sheet: H
Sex

## Sheet: I
Exposure

[truncated: 3 more sheets: J, K, L]
